# Supplementary material for: Classification of Atretic Small Antral Follicles in the Human Ovary
Source: Int J Mol Sci. 2023 Nov 28;24(23):16846. doi: 10.3390/ijms242316846 (PMC10706134; doi:10.3390/ijms242316846)
Supplement: Supplementary file 1 [file ijms-24-16846-s001.zip]

Archive with 1 entries (1 files):
- ijms-2742256-supplementary.pdf
